# Supplementary material for: Initial implementation of the resuscitation quality improvement program in emergency department of a teaching hospital in China
Source: PeerJ. 2022 Nov 15;10:e14345. doi: 10.7717/peerj.14345 (PMC9673765; doi:10.7717/peerj.14345)
Supplement: Supplemental Information 1 [file peerj-10-14345-s001.csv]

baseline																RQI
adult				infant				adult				infant				adult				infant				adult				infant
Compression Rate /min	Compression Depth mm	Compression Release Depth mm	Compression Score	Compression Rate /min	Compression Depth mm	Compression Release Depth mm	Overall Score	Ventilation Inflation Time ms	Ventilation Volume ml	Ventilation Rate	Ventilation Score	Ventilation Inflation Time ms	Ventilation Volume ml	Ventilation Rate	Ventilation Score	Compression Rate /min	Compression Depth mm	Compression Release Depth mm	Compression Score	Times of attempt to pass	Ventilation Inflation Time ms	Ventilation Volume ml	Ventilation Rate	Ventilation Score	Times of attempt to pass	Compression Rate /min	Compression Depth mm	Compression Release Depth mm	Compression Score	Times of attempt to pass	Ventilation Inflation Time ms	Ventilation Volume ml	Ventilation Rate	Ventilation Score	Times of attempt to pass	sex	age	hight	weight	doctor	Jobtitle	workingyears	education	BLS	Last training(<3month)	Last training	adultcomp	infantcomp	adultvent
114	55.7	4.22	99	124	39.72	0.03	97	829	485	13	97	505	44	20	58	112	55.47	3.32	98	1	768	544	13	98	1	107	39.78	0	100	1	360	32	25	100	1	F	30-39	1.6-1.69	50 -60	nurse	Intermediate	10-14years	Undergraduate	0	0	5	5	4	5
99	35.47	0.02	18	98	36.48	0.03	89	946	430	17	22	685	52	16	19	113	50.33	3.12	95	1	965	512	12	100	2	103	37.32	2.97	94	1	563	28	23	97	1	F	18-29	1.6-1.69	40 -50	nurse	Primary	<5years	Undergraduate	1	1	1	4	4	4
120	49.6	4.52	88	119	39.12	0.55	96	867	465	11	82	283	31	20	66	105	55.58	3.28	99	1	828	597	12	99	3	110	41.28	1.58	99	2	335	27	29	100	2	F	30-39	1.6-1.69	70 -80	nurse	Primary	<5years	Master	0	1	1	5	5	5
139	37.68	4.6	22	155	31.3	5.22	1	931	484	8	87	668	55	16	6	110	49.2	7.02	83	2	797	491	13	97	1	108	38	3.35	96	3	444	26	22	99	2	F	18-29	1.6-1.69	50 -60	nurse	Primary	<5years	Undergraduate	0	1	1	5	5	5
167	41.27	3.47	10	177	38.47	1.58	0	524	372	36	3	236	28	57	1	117	55.37	0.25	92	1	610	530	13	100	1	100	39.55	0	95	1	325	34	33	84	1	F	30-39	1.6-1.69	70 -80	doctor	Primary	5-9years	Master	1	0	5	5	5	5
106	41.92	3.08	55	101	31.3	0.47	0	723	643	22	1	367	30	21	92	108	51.17	3.25	98	2	629	548	12	100	2	98	39.83	1.07	88	1	377	37	25	95	1	F	30-39	1.6-1.69	50 -60	doctor	Intermediate	5-9years	Doctor	1	0	5	5	5	5
145	55.05	10.17	37	157	39.18	2.58	30	932	630	36	0	909	67	31	41	111	58.23	7.12	95	1	855	537	13	100	1	117	38.92	1.13	99	1	526	37	25	99	1	F	30-39	1.5-1.59	40 -50	nurse	Intermediate	15-19years	Undergraduate	0	1	1	5	5	5
109	62.4	4.05	99	98	36.87	2.52	0	974	576	9	100	626	49	23	75	109	54.27	2.57	99	2	722	568	12	99	1	106	38.15	3.02	93	1	411	30	27	98	1	M	30-39	1.7-1.79	70 -80	doctor	Intermediate	5-9years	Master	1	0	4	5	4	5
186	34.05	2.07	3	199	39.3	3.43	0	418	362	45	0	233	31	68	1	111	55.22	0.1	99	1	597	467	13	100	1	101	40.32	1.67	88	1	304	30	33	75	1	F	30-39	1.6-1.69	40 -50	doctor	Intermediate	10-14years	Doctor	1	1	1	5	5	5
134	53.35	6.7	74	131	41.47	5.43	86	689	585	16	46	379	53	37	17	97	57.25	4.6	86	1	643	558	13	99	1	100	40.72	2.97	77	1	307	39	31	90	2	F	18-29	1.6-1.69	50 -60	doctor	Primary	<5years	Doctor	1	1	1	4	4	5
109	54.8	2.9	97	130	41.97	5.02	0	816	667	13	96	438	53	33	56	105	55.02	2.83	99	1	625	521	12	75	1	111	42.23	2.87	87	1	278	32	22	75	1	F	30-39	1.7-1.79	50 -60	nurse	Primary	10-14years	Undergraduate	0	1	1	3	3	3
83	41.65	3.62	42	102	23.45	0.02	7	920	391	26	1	467	30	33	62	101	52.17	0.65	97	2	637	565	10	100	2	105	38.53	0.78	96	1	389	35	25	87	1	M	18-29	1.7-1.79	60 -70	nurse	Primary	<5years	Undergraduate	0	1	1	3	3	3
135	49.73	7.7	66	147	40.17	4.58	50	889	684	12	99	580	34	25	92	111	56.13	4.6	99	1	709	578	13	79	1	123	40.98	6.5	90	1	472	26	22	92	1	F	18-29	1.6-1.69	50 -60	nurse	Primary	5-9years	Undergraduate	0	1	1	5	5	5
152	54.35	5.03	41	157	27.97	0.05	9	643	325	31	0	439	29	37	15	104	55.07	3.1	95	2	687	605	11	100	1	112	37.43	3.58	93	1	393	29	32	75	1	F	30-39	1.6-1.69	60 -70	nurse	Primary	10-14years	Undergraduate	1	1	1	5	5	5
117	48.18	2.7	89	101	24.45	1.1	9	951	448	14	16	519	21	19	78	97	52.13	1.4	94	1	931	593	13	100	3	114	38.92	3.5	98	2	677	33	25	99	1	F	30-39	1.6-1.69	50 -60	nurse	Intermediate	15-19years	Undergraduate	1	0	3	5	5	5
107	59.1	3.03	99	100	22.73	0.03	4	1198	606	10	100	770	65	20	41	104	51.37	4.77	99	1	1015	552	12	100	1	108	37.93	0.07	99	1	479	36	29	91	1	M	30-39	1.8-1.89	80 -90	doctor	Primary	5-9years	Post-doctor	1	0	3	4	4	4
93	42.17	4.48	52	135	42	4.57	78	1044	577	19	6	543	46	42	0	103	48.03	4.48	84	1	621	498	12	81	3	121	41.78	3.37	93	1	323	27	25	97	1	F	18-29	1.6-1.69	50 -60	doctor	Primary	<5years	Doctor	0	1	1	4	4	4
109	53.37	3.74	88	96	41	5.72	93	846	330	15	36	587	24	18	80	116	59.65	4.5	97	1	748	542	12	100	1	109	38.38	2.7	93	1	391	32	28	100	1	F	40-49	1.6-1.69	60 -70	nurse	Intermediate	20years>	Junior college	1	1	1	5	5	5
105	54.07	5.22	96	105	41.9	3.07	100	1436	588	12	98	965	37	13	99	105	54.07	5.22	96	3	1436	588	12	98	2	105	41.9	3.07	97	1	740	32	28	100	1	F	40-49	1.6-1.69	50 -60	nurse	Intermediate	20years>	Undergraduate	1	1	1	5	5	5
104	61.13	3.53	99	78	38.75	0	10	760	746	13	93	351	39	25	78	103	59.23	3.73	99	2	528	539	12	100	1	109	37.9	0.05	96	2	340	34	29	100	1	M	18-29	1.7-1.79	60 -70	doctor	Primary	<5years	Master	1	1	1	4	4	5
115	57.35	3.9	99	113	37.78	0.1	96	643	474	15	53	498	53	38	18	106	55.77	3.25	99	4	708	602	12	100	1	107	38.67	2.1	97	1	328	30	31	78	4	F	30-39	1.7-1.79	50 -60	nurse	Primary	5-9years	Undergraduate	0	1	1	5	5	5
119	49.55	3.48	87	95	20.65	0.03	0	837	485	8	84	448	26	12	2	101	53.75	3.92	92	1	598	509	12	99	1	98	37.78	0.85	88	1	333	34	22	99	1	M	18-29	1.7-1.79	60 -70	nurse	Primary	<5years	Junior college	1	1	1	5	5	5
102	46.8	3.72	80	88	11.6	0.17	0	843	408	31	0	605	40	17	20	99	52.78	0.13	91	1	705	508	11	97	1	104	39.72	0.32	94	1	418	34	32	90	1	F	30-39	1.6-1.69	60 -70	nurse	Primary	10-14years	Undergraduate	1	1	1	5	5	5
132	32.9	3.38	10	162	40.17	5.92	14	723	596	35	0	408	41	74	0	105	57.07	0.75	98	1	653	411	13	99	1	108	41.48	2.02	87	1	409	31	31	90	1	M	40-49	1.7-1.79	70 -80	doctor	Intermediate	15-19years	Undergraduate	1	0	5	5	3	5
83	61.55	4.07	75	53	38.76	3.29	21	844	593	15	64	633	37	19	65	104	59.45	3.33	99	1	691	526	13	100	1	110	38.78	0.07	95	2	563	30	27	99	1	M	30-39	1.7-1.79	60 -70	doctor	Intermediate	5-9years	Doctor	1	1	1	5	5	5
115	49.72	2.65	95	108	37.47	0.13	97	813	448	13	70	333	15	22	73	115	54.87	1.82	99	1	1091	594	11	100	1	113	39.13	1.63	99	1	454	36	26	95	1	F	30-39	1.6-1.69	50 -60	nurse	Primary	10-14years	Undergraduate	1	1	1	5	5	5
123	55.78	9.85	69	89	32.3	6.3	52	1016	473	13	86	797	59	26	57	92	52.1	5.28	84	1	1449	529	13	96	2	94	37.98	0.17	89	2	802	26	30	97	2	F	30-39	1.6-1.69	50 -60	nurse	Primary	5-9years	Undergraduate	1	0	2	5	5	5
140	41.1	1.07	33	150	41.48	3.25	0	512	221	52	42	310	46	0	87	122	51.88	0.35	83	1	667	491	13	88	1	97	40.97	1.28	88	2	388	34	25	90	2	F	50-59	1.6-1.69	50 -60	doctor	Deputy Senior	20years>	Master	1	1	1	5	5	5
143	56.68	14.63	16	151	36.5	9.95	24	1014	686	19	28	307	28	55	0	109	55.2	5.67	89	1	678	539	11	100	1	111	37.43	2.75	95	1	327	35	24	93	1	F	40-49	1.5-1.59	50 -60	nurse	Intermediate	20years>	Junior college	1	1	1	5	5	5
125	62.47	1.85	95	137	37.07	0	94	978	683	9	71	775	55	16	6	106	57.18	0.77	100	1	851	524	12	97	1	106	37.77	0	93	1	488	28	23	89	1	M	30-39	1.8-1.89	70 -80	nurse	Primary	5-9years	Undergraduate	0	0	5	5	4	5
109	59.27	6.53	98	120	34.55	0.2	0	1145	532	10	100	486	23	24	100	107	58.55	5.65	98	1	1218	545	13	100	1	110	37.47	1.27	97	1	448	26	29	96	1	F	18-29	1.7-1.79	80 -90	doctor	Primary	<5years	Master	1	1	1	5	5	5
147	49.42	8.13	40	163	37.83	7.28	24	737	518	13	99	607	50	20	60	114	57.15	3.55	99	1	659	508	14	84	1	108	38.67	1.12	98	1	368	31	30	100	1	F	40-49	1.6-1.69	60 -70	nurse	Intermediate	20years>	Junior college	0	0	5	5	4	5
157	31.08	4.05	3	250	24.5	0	0	668	524	32	9	295	35	90	0	110	53.68	5.27	94	1	748	530	10	100	2	119	39.23	3.83	99	1	421	27	28	100	1	F	30-39	1.6-1.69	50 -60	nurse	Primary	10-14years	Undergraduate	1	0	4	5	5	5
102	56.7	3.5	95	98	26.95	0.4	26	1133	565	19	4	328	10	36	27	114	55.1	1.37	99	1	1243	574	10	98	1	103	39.5	3.33	99	1	449	21	28	91	1	F	18-29	1.6-1.69	50 -60	nurse	Primary	<5years	Undergraduate	1	1	1	5	5	5
113	57.52	3.67	98	98	39.6	6.47	0	848	588	8	80	472	44	15	14	102	53.35	1.63	97	1	731	552	13	99	1	105	40.17	2.02	98	1	354	28	28	100	2	F	30-39	1.6-1.69	50 -60	nurse	Intermediate	15-19years	Master	1	0	5	5	4	5
140	22.9	3.22	0	145	38.78	4.17	53	453	203	32	0	444	48	41	7	118	52.7	3.6	97	1	588	565	13	98	1	111	40.3	0.62	95	1	291	24	22	96	1	F	30-39	1.6-1.69	60 -70	nurse	Intermediate	15-19years	Undergraduate	1	1	1	4	4	5
121	33.47	7.02	9	147	37.7	3	50	548	413	56	0	420	37	52	0	115	50.98	1.38	97	1	649	463	13	99	1	114	39.08	1.18	98	1	459	32	26	94	1	F	30-39	1.6-1.69	40 -50	nurse	Intermediate	15-19years	Undergraduate	1	1	1	5	5	5
92	60	0.9	92	97	38.55	0.35	93	948	647	19	11	515	54	42	0	100	60.05	1.78	87	1	744	537	12	100	2	111	38.15	2.07	92	1	435	36	28	99	1	M	30-39	1.8-1.89	70 -80	doctor	Primary	<5years	Master	1	0	2	4	3	5
182	27.08	3.32	0	167	30.43	0	0	903	940	21	0	324	26	86	0	110	56.1	3.52	98	2	550	547	14	81	1	124	42.7	1.67	88	2	522	29	23	96	1	F	18-29	1.7-1.79	50 -60	nurse	Primary	<5years	Undergraduate	1	0	2	5	5	5
123	51.38	2.82	90	120	38.93	6.23	96	1126	666	12	99	636	69	26	50	115	48.25	0	90	1	665	583	13	99	1	111	40.67	3.77	99	2	343	36	26	89	1	F	18-29	1.6-1.69	50 -60	doctor	Primary	<5years	Undergraduate	0	1	1	4	4	4
154	45.37	2.93	27	167	37.87	3.38	27	560	606	54	0	249	20	66	0	113	55.68	4.05	99	1	689	548	11	99	1	117	38.93	0.95	94	1	411	32	23	99	1	F	50-59	1.5-1.59	50 -60	nurse	Intermediate	20years>	Junior college	1	1	1	5	5	5
188	57.62	11.47	10	206	40.4	1.85	20	736	827	41	0	402	41	55	0	112	56.35	2.67	97	1	787	604	10	100	1	114	40.1	3.07	96	1	515	34	25	100	1	F	40-49	1.6-1.69	50 -60	nurse	Deputy Senior	20years>	Undergraduate	1	0	5	5	5	5
107	32.8	5.32	6	149	39.33	4.13	45	563	465	31	16	452	43	49	0	110	56.58	2.72	99	2	521	487	13	92	2	93	38.97	0.78	81	2	314	25	22	97	1	F	40-49	1.5-1.59	40 -50	nurse	Primary	20years>	Undergraduate	0	1	1	5	5	5
107	38.95	6.78	36	112	39.33	1.53	99	667	381	29	1	523	57	30	46	109	49.77	4.25	91	1	648	429	13	96	2	111	39	1	85	1	445	30	23	99	2	F	50-59	1.5-1.59	60 -70	nurse	Intermediate	20years>	Junior college	1	1	1	5	5	5
125	47.52	1.63	66	115	39.4	5.38	88	1601	563	13	88	459	25	24	29	117	49.57	4.65	90	1	764	519	12	99	2	112	37.4	1.5	94	1	408	28	30	99	3	F	30-39	1.6-1.69	50 -60	nurse	Primary	15-19years	Junior college	0	1	1	5	5	5
112	61.6	8.95	83	101	35.55	0.07	79	702	560	15	58	386	25	28	0	100	58.9	4.02	97	3	724	540	13	86	1	102	37.72	0.15	98	1	427	32	30	93	1	M	18-29	1.7-1.79	70 -80	nurse	Primary	<5years	Undergraduate	0	1	1	5	4	5
117	58.8	4.72	98	100	38.1	3.13	0	994	836	18	14	449	35	23	73	110	54.43	0.95	99	1	888	494	10	95	2	110	37.02	0.92	94	2	391	34	25	93	1	M	30-39	1.8-1.89	100 ������	doctor	Primary	<5years	Undergraduate	0	0	5	5	5	5
126	44.3	6.88	60	179	35.25	0.03	17	608	644	27	0	485	29	11	57	105	57.7	4.8	97	1	666	549	13	99	1	113	34.98	0.87	81	3	663	31	30	99	1	F	30-39	1.6-1.69	50 -60	nurse	Intermediate	15-19years	Undergraduate	0	0	5	5	4	5
127	41.37	1.43	49	120	35.75	6.5	81	1120	536	12	81	496	20	17	75	105	57.87	1.25	99	2	1143	563	12	100	1	105	39.98	2.6	99	1	617	34	24	100	1	F	18-29	1.6-1.69	40 -50	nurse	Primary	<5years	Junior college	1	1	1	4	4	5
108	48.03	3.7	88	99	31.55	3.08	54	877	559	15	67	753	64	28	55	113	54.87	2.62	99	2	1092	435	14	82	3	116	41.93	1.4	99	1	371	31	26	99	1	F	18-29	1.6-1.69	60 -70	nurse	Primary	5-9years	Undergraduate	0	0	4	5	5	5
133	62.17	5.62	79	158	42.08	12.73	11	1366	789	11	83	604	60	43	5	106	58.93	5.2	90	1	1018	609	11	99	1	107	42.47	3.48	99	1	292	30	26	100	2	M	30-39	1.8-1.89	70 -80	nurse	Primary	5-9years	Undergraduate	0	0	5	5	5	5
182	58.57	16.8	3	192	36.67	7.35	18	565	500	55	0	622	42	49	11	113	49.78	5.22	94	1	631	516	12	85	1	129	39.32	4.9	83	1	456	27	24	83	1	F	40-49	1.6-1.69	50 -60	nurse	Primary	20years>	Junior college	1	0	5	5	5	5
99	31.52	5.28	12	113	36.85	0.25	83	838	461	17	18	490	57	23	58	105	51.38	5.02	98	1	916	638	9	100	1	108	41.7	3.22	99	3	272	27	25	100	1	F	18-29	1.5-1.59	40 -50	nurse	Primary	<5years	Undergraduate	0	1	1	5	5	5
102	42.96	1.83	63	106	36.38	0.08	71	971	537	8	92	443	27	17	23	111	57.23	2.18	99	1	958	630	12	100	1	104	37.9	0	99	2	418	31	31	100	1	F	40-49	1.5-1.59	60 -70	nurse	Intermediate	15-19years	Undergraduate	1	0	5	5	4	5
102	46.38	1.62	81	50	19.96	0.49	0	1060	465	8	84	600	33	17	15	107	49.02	3.97	91	1	958	630	12	100	2	107	40.03	0.83	99	2	630	32	22	92	1	F	30-39	1.6-1.69	40 -50	nurse	Primary	<5years	Master	0	1	1	4	4	5
127	38.8	4.45	37	118	28.93	0	37	841	435	28	1	503	40	32	29	106	51.4	3	93	1	890	571	13	85	1	111	42.6	4.45	98	2	402	30	24	84	1	F	18-29	1.6-1.69	60 -70	nurse	Primary	10-14years	Undergraduate	1	1	1	5	5	5
95	51.28	0	90	82	33.27	0.12	49	1072	452	15	79	793	37	18	16	96	51.02	0.02	94	1	728	450	12	98	2	103	38.17	0.28	88	1	570	28	23	83	1	F	30-39	1.6-1.69	50 -60	doctor	Intermediate	5-9years	Doctor	1	0	5	5	5	5
94	54.55	4.32	88	67	37.83	2.58	36	1117	627	14	41	588	49	21	36	98	53.1	3.7	88	1	642	557	12	99	2	107	41.23	4.52	99	1	298	37	24	97	1	F	30-39	1.6-1.69	40 -50	nurse	Intermediate	5-9years	Undergraduate	1	0	2	4	4	5
117	47.23	6.55	80	69	26.15	0.1	8	1278	550	10	99	338	23	20	52	123	48.97	3.75	79	2	1358	544	12	98	2	105	37.48	0.23	92	3	600	37	27	96	2	F	18-29	1.6-1.69	50 -60	doctor	Primary	<5years	Undergraduate	1	1	1	5	5	5
126	51.6	10.63	55	128	37.15	1.02	87	1074	779	10	90	443	37	18	24	106	50.28	4.98	96	1	736	582	10	99	1	108	37.63	0.63	94	1	483	36	21	79	1	F	40-49	1.6-1.69	50 -60	nurse	Intermediate	20years>	Junior college	1	0	2	5	4	5
118	46.07	5.22	79	105	34.72	1.38	89	869	660	17	43	564	57	14	77	106	45.65	5.52	77	1	760	594	11	94	2	108	37.02	3.08	92	1	459	36	23	95	1	F	30-39	1.5-1.59	40 -50	nurse	Intermediate	10-14years	Undergraduate	1	0	2	5	5	5
121	51.37	4.67	89	23	34.87	0	17	1239	560	13	77	175	8	13	0	118	54.38	4.3	94	1	803	485	9	93	1	114	37.8	1.68	98	2	291	28	30	97	1	F	18-29	1.5-1.59	90 -100	doctor	Primary	<5years	Master	0	1	1	4	4	5
112	54.82	5.07	99	70	25.13	1.27	10	764	283	12	76	641	26	23	97	109	56.88	4.22	99	1	888	571	13	97	2	92	39.23	1.3	85	1	548	34	28	97	1	F	40-49	1.6-1.69	50 -60	nurse	Intermediate	20years>	Undergraduate	1	0	5	5	5	5
140	61.35	7.08	69	239	34.72	2.77	2	852	847	14	47	543	49	41	6	108	60.08	3.82	99	1	687	534	10	82	1	115	37.82	0.25	98	1	336	32	27	95	1	M	30-39	1.8-1.89	80 -90	doctor	Deputy Senior	10-14years	Doctor	1	1	1	5	5	5
116	56.63	13.72	24	102	36.65	3.95	90	1003	406	25	0	625	47	36	36	86	56.37	6.3	75	1	778	532	13	98	3	102	34.92	3.03	77	1	481	24	20	78	2	M	18-29	1.7-1.79	80 -90	nurse	Primary	5-9years	Undergraduate	1	1	1	5	5	5
110	59.1	5.22	99	91	25.2	0.07	13	993	533	11	100	732	70	20	0	102	57.07	4.63	99	1	900	605	12	100	1	99	36.62	0.03	89	1	361	35	28	86	1	M	40-49	1.8-1.89	90 -100	doctor	Deputy Senior	20years>	Doctor	1	0	5	5	4	5
130	59.47	5.47	88	146	41.95	8.15	43	1058	732	24	1	827	68	19	22	126	55.23	5.8	91	1	970	597	14	97	1	116	39	4.05	99	1	478	35	24	98	1	M	18-29	1.8-1.89	70 -80	nurse	Primary	5-9years	Undergraduate	1	1	1	5	5	5
163	31.3	3.22	0	195	36.42	6.07	18	643	413	13	15	251	33	35	0	108	56.7	0.15	92	1	638	411	14	78	1	110	38.95	0.18	98	1	358	33	32	83	1	F	40-49	1.6-1.69	70 -80	doctor	Intermediate	20years>	Master	1	0	4	5	4	5
72	57.32	2.2	46	60	39.69	0.19	27	740	343	17	29	583	60	27	52	110	57.1	3.72	99	3	822	619	13	96	3	105	38.48	0.63	98	2	310	37	30	99	2	F	30-39	1.6-1.69	60 -70	doctor	Primary	<5years	Master	0	1	1	5	5	5
163	40.67	3.3	12	172	33.73	1.65	18	438	723	64	0	285	36	97	0	112	49.03	0.02	82	1	498	472	13	83	1	115	42.65	3.5	93	4	321	30	27	98	1	F	18-29	1.6-1.69	90 -100	nurse	Primary	<5years	Undergraduate	1	1	1	5	5	5
89	51.98	4.35	84	117	29.1	1.6	40	561	213	6	34	710	69	16	21	109	53	3.47	99	2	828	649	12	80	1	120	38.75	2.57	97	1	449	31	23	99	2	M	18-29	1.7-1.79	60 -70	doctor	Primary	<5years	Undergraduate	1	1	1	4	4	4
117	39.57	4.68	41	166	36.07	0.95	0	926	613	17	34	509	36	35	38	115	52.07	1.3	96	1	961	535	11	100	1	118	40.72	3.23	94	2	416	30	26	100	1	F	30-39	1.6-1.69	40 -50	doctor	Intermediate	5-9years	Doctor	1	0	5	3	3	4
102	45.83	5.17	77	138	38.65	5.5	0	1063	521	18	25	918	77	19	31	86	52.55	4.32	75	1	1073	606	13	96	1	113	39.42	1.33	94	1	470	41	22	80	1	F	30-39	1.5-1.59	50 -60	nurse	Deputy Senior	10-14years	Master	0	0	5	5	5	5
119	35.13	6.83	18	151	28.17	7.88	17	849	821	25	0	337	36	41	0	119	51.77	4.38	89	2	773	443	11	97	4	99	41.38	0.12	90	1	473	41	23	84	1	F	40-49	1.6-1.69	60 -70	nurse	Primary	15-19years	Junior college	1	0	3	5	5	5
121	60.77	3.65	96	137	41.08	4.1	75	624	557	9	99	305	35	23	91	110	58	3.38	99	1	652	524	12	100	1	114	39.9	3.15	98	1	364	32	24	100	1	M	30-39	1.7-1.79	60 -70	doctor	Primary	5-9years	Undergraduate	0	0	2	4	4	4
111	47.72	0.13	83	125	37.98	1.68	94	950	731	10	96	528	63	19	41	111	56.83	4.15	99	1	677	500	12	95	1	108	38.08	0.12	99	1	305	24	25	96	1	F	30-39	1.6-1.69	50 -60	doctor	Primary	<5years	Doctor	1	1	1	4	3	5
162	35.72	1.08	6	178	36.9	4.07	0	758	429	12	99	315	39	30	93	127	53.8	0.57	76	1	701	503	13	99	1	105	39.32	0	97	1	258	25	27	99	1	M	30-39	1.7-1.79	60 -70	doctor	Deputy Senior	15-19years	Doctor	1	1	1	5	5	5
79	43.97	3.45	43	79	21.75	0.03	5	873	679	13	96	553	35	21	87	97	53.47	0.13	90	1	826	609	13	90	1	101	38.2	0.33	90	1	625	34	27	99	1	F	30-39	1.6-1.69	40 -50	nurse	Primary	5-9years	Junior college	1	1	1	5	5	5
103	43.1	2.8	62	111	41.85	4.6	99	969	568	16	34	633	35	23	87	116	49.53	2.65	93	4	703	562	9	100	2	113	42.72	4.25	99	1	370	39	24	95	1	F	18-29	1.6-1.69	50 -60	nurse	Primary	5-9years	Undergraduate	0	1	1	5	4	5
82	28.71	2.42	0	48	18.47	0.38	0	597	429	25	8	822	56	27	63	104	54.35	2.78	97	3	862	485	13	80	2	110	38.18	0.37	98	2	379	30	23	99	2	F	40-49	1.6-1.69	50 -60	nurse	Primary	20years>	Junior college	1	1	1	5	5	5
79	62.88	3.05	62	50	39.02	1	22	1072	760	19	6	620	61	23	35	98	58.45	1.73	98	1	696	560	13	100	2	105	37.88	4.2	99	2	439	34	23	96	1	F	40-49	1.6-1.69	50 -60	nurse	Intermediate	20years>	Undergraduate	1	1	1	5	5	5
113	49.92	3.42	91	74	30.82	0.82	26	1037	585	12	87	553	64	20	37	97	57.08	3.9	90	1	786	517	10	98	1	101	38.3	1.25	97	1	358	30	25	100	2	F	18-29	1.5-1.59	40 -50	doctor	Primary	<5years	Doctor	0	1	1	4	4	4
104	54.23	3.68	97	98	40.95	3.77	0	668	263	11	65	427	38	20	65	104	57.95	4.07	99	1	687	514	13	92	1	102	42.03	3.28	92	1	431	27	24	100	1	F	30-39	1.6-1.69	40 -50	nurse	Primary	10-14years	Undergraduate	1	1	1	4	4	5
104	49.78	5.63	92	62	25.9	0.05	7	647	344	8	83	350	29	7	0	105	49.92	6.55	88	1	594	463	9	99	2	98	38.92	0.53	95	1	285	26	30	100	2	F	30-39	1.6-1.69	60 -70	nurse	Intermediate	15-19years	Undergraduate	0	0	3	5	4	5
82	28.57	2.25	0	59	10.79	0	0	985	425	18	23	383	29	45	3	98	53.72	1.82	97	2	591	436	13	97	4	90	39.32	0.02	85	2	259	27	31	87	3	F	18-29	1.6-1.69	50 -60	doctor	Primary	<5years	Undergraduate	0	1	1	4	4	4
123	49.28	5.08	90	82	27.02	0	18	1234	645	8	94	715	58	15	5	117	46.4	5.15	81	1	1007	390	12	80	1	121	37.98	0.65	99	3	524	37	27	100	1	F	30-39	1.6-1.69	50 -60	nurse	Intermediate	20years>	Undergraduate	1	0	5	5	5	5
133	49.88	9.58	52	146	39.1	4.77	54	810	616	24	0	745	60	28	57	96	56.97	4.62	94	1	787	517	14	89	1	116	39.38	4.02	96	1	560	34	27	100	2	F	50-59	1.6-1.69	60 -70	nurse	Intermediate	20years>	Junior college	1	0	5	5	5	5
112	53.15	3.85	99	127	35.8	0	78	638	542	26	1	483	50	30	74	112	51.37	0.05	97	1	593	519	13	99	1	116	37.73	0.1	98	1	312	35	26	100	2	F	18-29	1.6-1.69	50 -60	nurse	Primary	<5years	Junior college	0	1	1	3	4	4
131	42.13	7.98	45	175	41.08	4.13	4	548	770	55	0	227	19	52	0	118	47.52	0.12	85	1	660	524	11	100	1	125	41.75	4.7	81	1	398	33	20	79	1	F	50-59	1.6-1.69	60 -70	nurse	Primary	20years>	Undergraduate	1	0	4	5	5	5
139	56.38	3.22	72	150	41.92	2.68	44	738	624	18	14	548	48	30	0	125	52.13	2.4	91	1	708	490	12	99	1	114	42.12	0.85	96	1	452	33	27	97	1	F	30-39	1.6-1.69	60 -70	nurse	Primary	10-14years	Undergraduate	1	1	1	5	5	5
106	59.25	3.32	99	110	38.03	0.48	97	973	680	9	99	743	43	18	25	105	57.37	0.7	99	1	888	596	11	99	1	101	39.93	0.75	94	1	438	34	23	99	1	F	18-29	1.7-1.79	50 -60	nurse	Primary	<5years	Junior college	0	1	1	5	5	5
148	43.2	3.38	31	163	21.68	0.77	1	1277	694	19	18	367	39	71	0	117	53.27	1.63	97	2	1432	600	13	82	1	108	38.73	0.43	92	1	358	28	28	98	1	F	30-39	1.7-1.79	50 -60	doctor	Intermediate	5-9years	Master	1	1	1	5	3	5
130	23.08	6.37	0	209	22.9	4.1	0	742	410	33	0	473	50	46	0	124	50.63	3.9	91	1	738	622	12	99	1	106	39.02	0.87	99	1	287	27	19	79	1	F	30-39	1.5-1.59	50 -60	nurse	Intermediate	10-14years	Undergraduate	1	0	5	5	5	5
100	55.07	2.12	98	93	38.67	2.5	91	730	532	9	99	572	42	17	12	102	50.73	2.73	98	2	670	534	11	100	1	105	40.65	3.03	99	1	458	38	23	94	1	F	30-39	1.6-1.69	40 -50	doctor	Deputy Senior	15-19years	Master	1	0	5	3	5	5
66	35.18	4.07	6	56	37.95	1.42	23	1188	683	17	24	742	54	25	65	99	46.97	2.85	82	1	985	481	14	77	2	109	38.48	1	99	2	613	28	23	99	1	F	30-39	1.6-1.69	50 -60	nurse	Intermediate	10-14years	Master	1	0	5	5	5	5
118	57.98	3.33	99	135	30.52	2.57	39	853	505	10	100	508	41	39	20	116	53.32	0	98	2	821	505	10	100	3	107	39.72	1.57	99	1	368	28	30	75	1	M	18-29	1.8-1.89	90 -100	doctor	Primary	<5years	Post-doctor	0	0	5	5	4	5
116	48.03	5.52	81	151	36.28	0.07	36	1494	699	7	73	643	57	18	9	107	52.13	4.7	89	1	660	451	10	97	1	112	36.13	2.08	89	5	388	23	27	88	1	F	30-39	1.5-1.59	50 -60	nurse	Primary	5-9years	Undergraduate	0	1	1	4	3	4
177	60.77	14.23	6	172	38.17	2.45	22	750	691	44	0	658	53	43	2	104	58.37	6.75	94	1	890	548	13	100	1	118	38.13	3.35	96	1	522	33	24	99	1	F	40-49	1.6-1.69	50 -60	nurse	Intermediate	20years>	Undergraduate	1	0	3	5	5	5
157	50.72	8.08		183	38.97	5.42		947	890	5		418	30	49		109	56.45	4.9	98	1	1033	517	11	100	1	119	39.28	5.02	86	2	508	32	25	100	1	F	40-49	1.6-1.69	50 -60	nurse	Primary	20years>	Undergraduate	1	1	1	5	4	5
147	40.72	4.4	22	165	30.43	6.88	6	960	456	14	50	777	45	16	13	100	50.63	2.98	90	2	1326	603	14	86	1	93	41.97	4.2	82	1	720	31	26	100	2	F	50-59	1.6-1.69	60 -70	nurse	Intermediate	20years>	Junior college	1	1	1	5	5	5
118	48.9	7.2	87	132	38.77	4.72	75	494	371	32	0	304	24	46	3	103	54.28	1.95	96	1	625	556	12	100	2	109	37.97	0	94	1	437	35	22	90	1	F	30-39	1.7-1.79	60 -70	nurse	Primary	5-9years	Undergraduate	1	1	1	5	5	5
128	61.68	3.63	93	66	36.15	0.32	30	922	597	11	100	633	60	18	8	121	61.07	7.15	94	2	802	552	14	93	1	117	36.4	5.27	88	1	389	36	22	91	1	F	40-49	1.5-1.59	50 -60	nurse	Intermediate	20years>	Undergraduate	1	0	5	5	5	5
150	49.77	4.72	39	158	33.62	2.9	24	1022	640	17	19	682	73	21	39	118	49.18	0.03	81	1	915	643	11	99	1	107	37.95	0.17	98	1	402	30	26	98	1	F	30-39	1.6-1.69	60 -70	nurse	Intermediate	15-19years	Undergraduate	1	1	1	5	5	5
128	55.08	4.05	92	163	40.77	1.37	22	400	177	0	63	666	21	16	48	107	54.6	0	96	1	747	514	12	99	1	111	37.75	0.02	96	1	364	31	30	97	1	M	30-39	1.7-1.79	60 -70	doctor	Intermediate	10-14years	Master	1	1	1	5	5	5
119	50.03	4.9	91	128	41.57	5.42	91	799	598	13	93	349	29	24	94	115	57.37	4.8	99	1	618	525	13	96	1	105	41.87	3.5	99	3	282	31	24	97	1	F	40-49	1.6-1.69	50 -60	nurse	Intermediate	20years>	Undergraduate	1	1	1	5	5	5
70	47.78	1.64	37	86	40.62	1.37	75	1053	328	20	1	629	26	35	28	99	54.87	0	97	2	1136	512	14	84	1	112	40.7	0.92	99	1	686	36	30	97	1	F	18-29	1.5-1.59	40 -50	doctor	Primary	<5years	Undergraduate	0	1	1	4	4	4
110	38.23	4.77	33	124	36.02	1.9	84	1055	632	10	99	808	47	19	50	120	46.5	2.32	98	1	919	667	12	99	1	113	39.33	1.85	99	1	446	38	24	87	1	F	18-29	1.6-1.69	40 -50	nurse	Primary	5-9years	Undergraduate	1	1	1	4	4	5
103	38.65	5.98	38	102	37.22	0.58	94	745	519	30	0	573	43	34	34	91	55.52	4.85	88	3	719	629	12	99	3	109	37.92	1.68	99	1	423	32	25	97	3	F	18-29	1.6-1.69	40 -50	nurse	Primary	<5years	Junior college	1	1	1	5	5	5
104	49.3	2.18	91	104	39.8	1.73	98	1016	660	26	0	453	44	46	6	113	51.38	2.3	99	1	847	493	12	99	1	99	39.77	0.47	81	1	342	24	28	99	1	F	30-39	1.5-1.59	60 -70	doctor	Intermediate	5-9years	Master	1	1	1	4	3	4
101	44.2	3.75	66	97	41.18	6.33	93	817	341	11	92	374	25	26	82	107	52.27	4.18	98	1	978	586	13	99	1	101	41.18	4.52	99	1	664	30	23	96	1	F	30-39	1.6-1.69	60 -70	doctor	Primary	5-9years	Post-doctor	1	0	5	5	5	5
82	48.43	4.58	62	104	27.07	1.4	26	1179	620	8	97	681	31	15	9	106	55.77	3.8	98	2	1137	652	12	100	1	111	37.62	2.3	97	1	585	37	24	84	1	F	40-49	1.6-1.69	60 -70	nurse	Primary	20years>	Junior college	1	1	1	5	5	5
117	56.98	4.53	99	127	37.83	6.48	1	760	622	25	6	493	43	26	48	111	56.9	4.92	95	1	643	557	13	89	3	106	42.88	1.1	94	1	369	30	22	94	1	F	30-39	1.6-1.69	60 -70	nurse	Primary	10-14years	Undergraduate	0	1	1	5	4	5
138	61.05	6.15	71	139	36.32	2.6	10	768	520	11	99	534	45	16	8	120	59.9	4.93	98	1	689	582	12	100	1	116	36.95	2.13	93	1	403	35	29	99	2	M	30-39	1.7-1.79	80 -90	nurse	Primary	5-9years	Undergraduate	0	0	5	5	3	5
90	37.8	0.28	31	69	27.35	0	11	1085	589	8	88	458	26	15	9	113	48.95	5.12	89	1	763	403	12	92	1	93	38.72	0.18	81	1	315	25	24	99	1	F	18-29	1.6-1.69	50 -60	doctor	Primary	<5years	Master	0	1	1	3	3	4
137	36.22	7.38	16	98	39.43	6.1	91	887	663	14	79	347	39	28	96	110	55.05	5.48	99	1	668	511	12	96	1	114	43	2.1	99	1	268	33	27	100	1	F	30-39	1.6-1.69	70 -80	nurse	Primary	10-14years	Undergraduate	0	1	1	5	5	5
150	60.58	2.15	38	155	29.5	0	15	761	719	18	18	641	62	34	29	123	57.35	4.75	98	1	678	618	12	99	1	122	38.9	1.9	92	1	388	32	30	99	1	M	40-49	1.7-1.79	80 -90	doctor	Intermediate	15-19years	Doctor	1	0	5	5	5	5
107	32.12	3.35	32	130	34.83	8.7	56	1018	453	15	75	346	29	42	9	113	51.78	4.67	97	1	946	498	13	99	1	107	41.27	3.03	99	1	304	27	32	93	1	M	18-29	1.7-1.79	70 -80	nurse	Primary	5-9years	Undergraduate	1	1	1	5	4	5
111	57.58	6.37	93	64	35.32	0.07	28	940	331	9	36	370	15	11	25	108	57.12	3.97	98	1	743	532	10	100	1					1	666	33	23	97	1	M	30-39	1.6-1.69	60 -70	doctor	Intermediate	15-19years	Undergraduate	1	1	1	5	4	5
106	57.73	2.77	98	70	36.62	0.03	38	663	411	17	35	391	23	21	66	115	59.08	3.52	100	2	624	457	11	100	2	104	40.52	0.8	99	2	333	32	32	96	4	M	30-39	1.7-1.79	60 -70	nurse	Primary	10-14years	Undergraduate	1	0	5	5	5	5
117	37.38	8.68	24	153	33.18	0.6	0	683	651	44	0	314	19	63	3	120	49.68	0.02	92	1	631	496	13	94	1	117	38.48	2.15	97	2	400	33	22	99	2	F	40-49	1.7-1.79	60 -70	nurse	Primary	20years>	Undergraduate	1	1	1	5	5	5
112	54.85	7.15	82	115	36.98	1.7	0	583	284	16	23	520	52	20	49	105	55.35	4.8	96	1	797	543	13	97	1	121	38.72	3.78	98	2	526	32	27	100	1	M	30-39	1.8-1.89	80 -90	nurse	Intermediate	10-14years	Undergraduate	1	0	3	5	5	5
116	51.75	5.03	95	99	34.12	2.47	73	940	563	13	81	573	24	22	92	108	49.22	2.73	88	1	808	452	11	100	2	108	41	2.25	99	1	431	26	32	87	1	F	30-39	1.5-1.59	50 -60	nurse	Primary	5-9years	Undergraduate	0	0	5	4	5	5
140	21.37	1.12	0	141	38.55	0.03	0	653	394	29	64	653	94	29	11	115	52.08	0.33	94	2	642	550	10	100	1	119	37.62	0	85	1	434	33	33	87	1	F	40-49	1.6-1.69	50 -60	doctor	Deputy Senior	15-19years	Doctor	1	1	1	5	5	5
104	60.42	4.87	99	96	39.05	0.32	97	986	759	8	82	592	54	16	6	108	59.37	5.52	96	1	653	490	12	100	1	107	37.4	1.5	95	1	375	30	29	100	1	F	30-39	1.6-1.69	50 -60	nurse	Primary	10-14years	Undergraduate	1	0	5	5	5	5
177	62.15	12.82	11	219	42.63	5.95	17	422	490	45	0	338	39	63	0	108	60.28	4.82	99	1	684	527	11	100	1	117	42.03	3.93	94	1	303	32	25	98	1	F	40-49	1.5-1.59	60 -70	nurse	Intermediate	20years>	Junior college	1	1	1	5	5	5
127	43.02	2.82	58	144	32.45	0.87	36	842	487	18	17	524	42	28	93	131	49.98	3.1	82	3	878	480	13	99	1	126	37.68	0	91	6	286	26	26	99	4	F	40-49	1.5-1.59	50 -60	nurse	Intermediate	20years>	Undergraduate	0	0	5	5	5	5
126	48.58	1.62	77	131	27.37	0.03	23	555	294	9	81	375	44	25	77	112	51.85	0.05	97	1	685	544	11	100	2	113	38.78	0.05	99	5	378	35	29	75	1	F	18-29	1.6-1.69	50 -60	doctor	Primary	<5years	Post-doctor	0	0	5	3	3	3
154	56.47	8.2	31	191	39.37	0.52	21	800	743	44	0	570	55	57	0	114	54.05	5.4	98	1	855	513	13	99	1	128	37.8	0.48	83	1	542	33	26	98	1	F	30-39	1.5-1.59	50 -60	nurse	Intermediate	15-19years	Undergraduate	1	1	1	5	5	5
88	51.37	4	79	91	38.75	0.07	1	687	463	13	88	223	12	40	7	110	56.33	3.65	99	1	608	522	12	99	1	105	36.6	1.12	91	2	333	29	29	100	1	F	30-39	1.6-1.69	50 -60	nurse	Intermediate	10-14years	Undergraduate	1	1	1	5	5	5
174	59.88	9.23	16	192	40.48	4.55	20	794	622	42	0	830	66	40	6	116	53.6	4.78	99	1	920	535	11	100	1	125	39	4.32	80	1	643	33	25	100	1	F	30-39	1.6-1.69	70 -80	nurse	Primary	15-19years	Undergraduate	1	1	1	4	4	5
138	26.03	4.43	1	135	34.15	2.58	60	538	458	40	0	328	43	47	0	120	51.9	3.38	94	2	586	521	11	100	1	118	39.12	2.3	95	1	313	34	25	100	2	F	30-39	1.6-1.69	50 -60	nurse	Primary	10-14years	Undergraduate	1	1	1	5	5	5
112	45.68	6.83	74	144	25.78	4.33	0	1313	565	14	70	875	55	25	49	98	53.53	4.83	90	1	866	490	11	100	1	112	38.78	0.73	99	2	398	27	23	99	1	F	40-49	1.6-1.69	50 -60	nurse	Intermediate	20years>	Undergraduate	1	1	1	5	5	5
116	58.27	2.68	99	98	40	0.07	98	725	417	14	48	788	58	25	62	106	56.6	4.17	99	1	773	526	14	78	1	103	40	0.3	99	1	430	31	27	89	1	F	30-39	1.6-1.69	60 -70	nurse	Intermediate	15-19years	Undergraduate	1	1	1	5	5	5
146	57.03	8.87	42	169	42.05	3.03	8	784	538	35	0	514	32	39	16	115	59.7	6.48	97	1	936	522	12	99	1	118	38.18	3.32	98	1	533	32	25	79	1	F	40-49	1.6-1.69	50 -60	nurse	Primary	20years>	Undergraduate	1	0	5	5	5	5
101	47.3	4.2	84	126	27.88	3.58	100	740	485	0	0	524	42	25	91	110	57.18	0.1	99	1	895	521	11	99	1	113	37.95	0.37	99	2	321	25	26	99	1	F	18-29	1.6-1.69	50 -60	doctor	Primary	<5years	Master	1	0	4	5	4	5
121	41.98	5.57	54	131	40.52	4.53	81	805	560	9	99	413	19	29	97	116	50.1	2.27	95	1	722	508	11	100	1	109	40.67	2.17	99	1	370	38	27	93	1	F	18-29	1.6-1.69	50 -60	nurse	Primary	5-9years	Undergraduate	1	0	5	4	1	4
130	55.23	7.02	77	156	34.98	1.32	5	833	661	13	91	523	39	29	83	109	52.62	0.28	98	1	600	509	14	98	2	113	36.38	1.18	90	1	440	37	23	99	1	F	30-39	1.6-1.69	50 -60	nurse	Primary	10-14years	Undergraduate	1	1	1	5	5	5
157	46.63	6.82	23	163	36.75	2.67	23	664	543	36	0	437	38	37	20	112	54.05	3.23	99	1	474	401	12	91	3	122	38.9	3.7	95	1	294	29	21	85	1	F	18-29	1.7-1.79	60 -70	nurse	Primary	<5years	Undergraduate	1	1	1	5	4	5
95	44.9	2.87	67	73	38.7	0.02	52	1115	529	14	80	689	54	28	68	103	50.4	0	91	1	1148	645	12	98	1	108	38.8	0	99	1	432	37	31	85	1	F	30-39	1.6-1.69	40 -50	nurse	Primary	5-9years	Undergraduate	1	1	1	4	4	5
161	44.17	1.75	17	185	38.2	0.57	9	443	403	29	9	264	33	86	0	130	55.82	0.08	84	1	725	434	14	80	1	109	40.93	1.67	99	1	342	32	31	94	2	F	40-49	1.5-1.59	50 -60	doctor	Intermediate	20years>	Master	1	0	5	5	5	5
119	59.92	5.75	98	107	32.1	0	61	663	470	11	99	403	51	24	70	109	58.45	5.1	99	1	730	582	13	100	1	110	39.05	1.22	99	1	328	34	22	89	1	F	18-29	1.6-1.69	50 -60	doctor	Primary	<5years	Master	0	1	1	4	5	5
122	43.93	5.15	65	138	35.83	6.52	96	1055	359	14	55	658	57	14	7	111	59.03	2.02	90	1	968	483	14	92	2	108	38.62	2.37	99	2	434	33	23	96	1	M	18-29	1.7-1.79	60 -70	nurse	Primary	<5years	Undergraduate	1	1	1	5	5	5
139	48.98	3.58	63	136	41.93	3.5	75	832	589	12	97	530	45	25	70	111	59.03	2.02	97	1	783	445	12	96	1	107	42.52	0.35	100	1	398	34	26	100	1	F	40-49	1.6-1.69	50 -60	nurse	Primary	10-14years	Undergraduate	1	1	1	5	5	5
116	27.22	2.72	0	103	12.15	0	0	880	581	22	6	428	53	63	0	105	58.32	4.83	99	2	705	531	11	95	1	105	39.1	0	96	1	543	34	24	91	1	F	40-49	1.6-1.69	60 -70	nurse	Primary	20years>	Undergraduate	0	1	1	5	5	5
141	53.87	6.72	59	144	39.95	5.53	58	1449	451	10	94	1116	53	13	4	109	55.05	0.22	98	1	1103	516	12	99	1	111	39	0.03	99	1	477	32	23	98	2	F	18-29	1.7-1.79	50 -60	nurse	Primary	5-9years	Undergraduate	0	1	1	5	4	5
106	43.08	5.35	60	125	33.65	0	70	562	230	17	1	555	61	18	44	109	53.3	4.18	97	1	589	585	14	98	2	112	37.9	0.48	99	2	343	28	22	77	1	F	40-49	1.6-1.69	50 -60	nurse	Primary	15-19years	Junior college	0	0	5	5	5	5
91	31.35	7.4	2	94	39.13	5.15	91	879	451	13	83	206	12	37	22	100	55.83	5.55	98	4	587	491	13	92	1	107	41.78	3.33	99	1	271	24	30	100	1	F	30-39	1.6-1.69	70 -80	nurse	Primary	10-14years	Undergraduate	0	1	1	5	4	5
105	41.85	3.87	55	108	11.43	0	0	1061	308	9	84	502	18	18	42	105	52.17	0.02	89	3	853	556	13	92	1	107	41	2.15	99	1	467	30	30	99	1	M	18-29	1.8-1.89	80 -90	nurse	Primary	<5years	Junior college	1	1	1	4	4	4
102	61.42	5.78	97	87	37.7	0	85	917	489	13	0	423	19	26	97	105	59.05	2.83	99	1	598	414	12	97	1	106	38.22	2.65	99	2	367	29	26	100	2	M	30-39	1.7-1.79	90 -100	doctor	Primary	<5years	Doctor	1	0	5	5	4	5
[truncated: 14 more columns]
